# Supplementary material for: Potential of Polar Lipids Isolated from the Marine Sponge Haliclona (Halichoclona) vansoesti against Melanoma
Source: Int J Mol Sci. 2024 Jul 6;25(13):7418. doi: 10.3390/ijms25137418 (PMC11242152; doi:10.3390/ijms25137418)
Supplement: Supplementary file 1 [file ijms-25-07418-s001.zip]

Archive with 1 entries (1 files):
- ijms-3050776-supplementary.pdf
